# Supplementary material for: The conformational landscape of fold-switcher KaiB is tuned to the circadian rhythm timescale
Source: Proc Natl Acad Sci U S A. 2024 Oct 30;121(45):e2412293121. doi: 10.1073/pnas.2412293121 (PMC11551320; doi:10.1073/pnas.2412293121)
Supplement: Supplementary file 2 — Dataset S01 (XLSX) [file pnas.2412293121.sd01.xlsx]

## Sheet: overall
	TE-like	Register-shifted	Difference
BackHbond	-64.25	-64.89	-0.64
SideHbond	-18.4	-19.81	-1.41
Energy_VdW	-97.32	-91.75	5.57
Electro	-4.18	-2.85	1.33
Energy_SolvP	124.04	116.7	-7.34
Energy_SolvH	-134.4	-125.57	8.83
Energy_vdwclash	1.95	2.32	0.37
energy_torsion	0.6	0.68	0.08
backbone_vdwcla	54.48	49.79	-4.69
Entropy_sidec	53.75	53.95	0.2
Entropy_mainc	130.94	128.48	-2.46
water bonds	0	0	0
helix dipole	0.61	0.7	0.09
loop_entropy	0	0	0
cis_bond	0	0	0
disulfide	0	0	0
kn electrostatic	0	0	0
partial covalent	0	0	0
Energy_Ionisati	0.12	0.12	0
Entropy	0	0	0
Total	-6.53	-1.92	4.61

## Sheet: by_residue
three_letter	pdb_seq_num	total: TE-like	total: register-shifted	total		backHbond	backHbond	backHbond		sideHbond	sideHbond	sideHbond		energy_VdW	energy_VdW	energy_VdW		electro	electro	electro		energy_solvP	energy_solvP	energy_solvP		energy_solvH	energy_solvH	energy_solvH		energy_vdwclash	energy_vdwclash	energy_vdwclash
GLY	1	0.0792831	0.0370879	-0.0421952		0	0	0		0	0	0		-0.034521	-4.06497e-10	0.034521		-0.039815	-0.00856427	0.0312507		0.107967	1.41643e-09	-0.107967		-3.79643e-10	-3.79643e-10	0		0	0	0
ALA	2	0.902401	0.496761	-0.40564		0	0	0		0	0	0		-0.128102	-0.150315	-0.022213		0	0	0		0.201464	0.179302	-0.022162		-0.187035	-0.256923	-0.069888		0	0	0
MET	3	1.47123	0.394558	-1.07667		0	0	0		0	0	0		-0.249563	-0.850474	-0.600911		0	0	0		0.420279	0.40954	-0.010739		-0.264403	-1.35001	-1.08561		0	5.60091e-05	5.60091e-05
GLY	4	1.33035	1.35226	0.02191		0	0	0		0	0	0		-0.376066	-0.462451	-0.086385		0	0	0		0.720111	0.972683	0.252572		-0.404492	-0.446175	-0.041683		0	0	0
ARG	5	0.00124193	0.755842	0.7546		-1.04889	-0.627384	0.421506		-0.622111	-0.604463	0.017648		-1.28606	-1.51831	-0.23225		-0.110784	-0.0885864	0.0221976		1.41949	2.08991	0.67042		-1.608	-1.82539	-0.21739		0	0	0
ARG	6	1.02267	-0.203444	-1.22611		-0.655049	-1.14595	-0.490901		-0.37075	-0.665676	-0.294926		-1.54007	-1.38411	0.15596		-0.859795	-0.762268	0.097527		2.42208	1.76078	-0.6613		-1.54865	-1.57347	-0.02482		0.0010211	1.30988e-06	-0.00101979
LEU	7	-2.4598	-2.3998	0.06		-1.31708	-1.32276	-0.00568		0	0	0		-1.94335	-1.92962	0.01373		0	0	0		1.50801	1.52	0.01199		-3.33248	-3.29252	0.03996		0	0	0
VAL	8	-2.29369	-2.08555	0.20814		-1.28939	-1.33109	-0.0417		0	0	0		-1.66508	-1.59425	0.07083		0	0	0		1.52	1.52	0		-2.68644	-2.52509	0.16135		0.0628208	0.00449275	-0.058328
LEU	9	-2.78055	-2.08933	0.69122		-1.395	-1.37981	0.01519		0	0	0		-2.00001	-1.8123	0.18771		0	0	0		1.52	1.52	0		-3.453	-3.02544	0.42756		0	0.081923	0.081923
TYR	10	-1.5778	-2.06682	-0.48902		-1.01385	-1.29782	-0.28397		0	0	0		-2.38349	-2.31377	0.06972		5.20417e-18	0.0166115	0.0166115		2.30954	2.10757	-0.20197		-3.15975	-3.11965	0.0401		0	0.00831782	0.00831782
VAL	11	-2.4364	-1.93148	0.50492		-1.395	-1.32341	0.07159		0	0	0		-1.63405	-1.4843	0.14975		0	0	0		1.52	1.48658	-0.03342		-2.61575	-2.29874	0.31701		0	0	0
ALA	12	1.31304	-0.056445	-1.36949		-1.44954	-1.43007	0.01947		0	0	0		-0.607151	-0.608135	-0.000984		0	0	0		0.895517	0.849864	-0.045653		-0.734956	-0.770919	-0.035963		0.00992447	0.00316244	-0.00676203
GLY	13	2.08752	2.48836	0.40084		0	0	0		0	0	0		-0.666688	-0.477708	0.18898		0	0	0		1.66887	1.20715	-0.46172		-0.606069	-0.424291	0.181778		0	0	0
GLN	14	0.828952	1.44539	0.616438		0	0	0		-0.373946	-0.420319	-0.046373		-0.849933	-0.551993	0.29794		0	0	0		0.95293	0.625169	-0.327761		-1.1309	-0.749266	0.381634		0.00177803	0	-0.00177803
THR	15	-0.834196	0.452263	1.28646		-1.27115	-0.67549	0.59566		-1.39678	-1.19652	0.20026		-0.962022	-0.830931	0.131091		0	0	0		1.96987	1.99789	0.02802		-0.784682	-0.563372	0.22131		1.00052e-06	0.447398	0.447397
PRO	16	-0.53391	-0.388746	0.145164		-0.590005	-0.583868	0.006137		0	0	0		-0.391646	-0.286733	0.104913		0	0	0		0.458114	0.381518	-0.076596		-0.420327	-0.265071	0.155256		0	0	0
LYS	17	0.31467	0.919258	0.604588		-0.6315	-0.811202	-0.179702		-0.284698	-0.817053	-0.532355		-0.815599	-0.731588	0.084011		-0.249573	-0.147869	0.101704		1.12054	1.55139	0.43085		-1.06169	-0.786989	0.274701		0.0167139	0	-0.0167139
SER	18	0.235937	0.466925	0.230988		-1.32585	-0.921146	0.404704		-0.659252	-0.828661	-0.169409		-1.299	-1.29056	0.00844		0	0	0		2.47	2.44157	-0.02843		-0.902072	-0.902072	0		0.0016021	0.017292	0.0156899
LEU	19	-1.08502	-0.981397	0.103623		-1.329	-1.329	0		0	0	0		-1.20937	-1.16147	0.0479		0	0	0		1.35404	1.33081	-0.02323		-1.77202	-1.67979	0.09223		5.52883e-07	0.00254027	0.00253972
ALA	20	-0.671224	-0.753242	-0.082018		-1.778	-1.80602	-0.02802		0	0	0		-0.596236	-0.580707	0.015529		0	0	0		1.05808	1.00449	-0.05359		-0.5917	-0.595407	-0.003707		0.0133545	0.00109408	-0.0122604
ALA	21	-0.848385	-0.809054	0.039331		-1.25444	-1.28317	-0.02873		0	0	0		-0.951846	-0.966132	-0.014286		0	0	0		1.33624	1.40215	0.06591		-1.2029	-1.18766	0.01524		0	0	0
ILE	22	-1.95135	-1.79187	0.15948		-1.38451	-1.39066	-0.00615		0	0	0		-1.72187	-1.63585	0.08602		0	0	0		1.52	1.52	0		-2.81872	-2.62313	0.19559		0.00871013	0.00075825	-0.00795188
SER	23	-0.479187	-0.494832	-0.015645		-2.07659	-2.06327	0.01332		-0.6315	-0.6315	0		-0.945074	-0.924869	0.020205		0	0	0		1.85164	1.7969	-0.05474		-0.677465	-0.669667	0.007798		0.0139936	0.0234987	0.0095051
ASN	24	0.257516	0.332935	0.075419		-1.32325	-1.34344	-0.02019		0	0	0		-1.08027	-1.07717	0.0031		0	0	0		1.78848	1.81839	0.02991		-1.12637	-1.10819	0.01818		0.00293251	0.0418243	0.0388918
LEU	25	-2.97186	-2.70794	0.26392		-1.32044	-1.35142	-0.03098		0	0	0		-2.00743	-1.91747	0.08996		0	0	0		1.52	1.52	0		-3.46991	-3.26496	0.20495		0	0	0
ARG	26	-0.18439	-0.112842	0.071548		-1.30505	-1.31652	-0.01147		-1.1759	-1.38896	-0.21306		-1.34716	-1.37132	-0.02416		-0.22129	-0.24527	-0.02398		1.96741	2.00269	0.03528		-1.41142	-1.4452	-0.03378		0	0.339413	0.339413
ARG	27	0.00600037	0.0949738	0.0889734		-1.24143	-1.23052	0.01091		-0.872307	-0.879	-0.006693		-1.13451	-1.14739	-0.01288		-0.10142	-0.100467	0.000953		1.65415	1.69351	0.03936		-1.20936	-1.17733	0.03203		0.0091943	0.00212887	-0.00706543
ILE	28	-1.31335	-1.89472	-0.58137		-1.31624	-1.69085	-0.37461		0	0	0		-1.51089	-1.56179	-0.0509		0	0	0		1.52	1.52	0		-2.33725	-2.453	-0.11575		0.0272186	0.0109918	-0.0162268
CYS	29	-0.332352	-0.343605	-0.011253		-1.21594	-1.22661	-0.01067		0	0	0		-1.50586	-1.54337	-0.03751		0	0	0		1.4737	1.51994	0.04624		-1.78597	-1.82438	-0.03841		0	0	0
GLU	30	0.563801	0.596156	0.032355		-0.618043	-0.623362	-0.005319		0	0	0		-0.578527	-0.582551	-0.004024		-0.0560189	-0.0874519	-0.031433		0.932654	0.970647	0.037993		-0.687778	-0.682161	0.005617		0	0	0
GLU	31	0.80752	0.349252	-0.458268		-0.6315	-0.6315	0		0	0	0		-0.426211	-0.528406	-0.102195		-0.0219854	-0.0244369	-0.0024515		0.578141	0.660399	0.082258		-0.527802	-0.698538	-0.170736		0.00390504	0.00112382	-0.00278122
ASN	32	1.58751	1.76559	0.17808		-0.560618	-0.491665	0.068953		0	-0.443598	-0.443598		-0.664379	-0.723075	-0.058696		0	0	0		0.994701	1.15782	0.163119		-0.719443	-0.685135	0.034308		0	2.9749e-05	2.9749e-05
LEU	33	-0.239903	-0.307849	-0.067946		-1.12784	-1.15985	-0.03201		0	0	0		-1.60632	-1.58841	0.01791		0	0	0		1.95317	1.96142	0.00825		-2.67768	-2.63132	0.04636		0.0881385	0.00853226	-0.0796062
PRO	34	-0.689381	-0.0603328	0.629048		-0.546107	0	0.546107		0	0	0		-0.404611	-0.315004	0.089607		0	0	0		0.233988	0.239809	0.005821		-0.570874	-0.407208	0.163666		0.00300428	0	-0.00300428
GLY	35	0.909377	0.95715	0.047773		0	0	0		0	0	0		-0.317255	-0.227907	0.089348		0	0	0		0.698075	0.521471	-0.176604		-0.301675	-0.20424	0.097435		0	0	0
GLN	36	0.2631	0.972453	0.709353		-1.02305	-0.6315	0.39155		-0.546107	0	0.546107		-1.00726	-1.05481	-0.04755		0	0	0		1.25861	1.49759	0.23898		-1.27688	-1.32388	-0.047		0	0	0
TYR	37	-1.30694	-1.83471	-0.52777		0	0	0		-0.622111	-0.604463	0.017648		-1.88952	-2.0408	-0.15128		0.0666868	0.0665601	-0.0001267		1.49456	1.51052	0.01596		-2.74805	-3.01894	-0.27089		0	4.4822e-05	4.4822e-05
GLU	38	0.597712	0.607996	0.010284		-1.23241	-1.2772	-0.04479		0	-0.628176	-0.628176		-0.634131	-0.764058	-0.129927		0.0772119	-0.18999	-0.267202		1.14961	1.45876	0.30915		-0.590417	-0.744552	-0.154135		0	1.30988e-06	1.30988e-06
VAL	39	-2.43916	-2.17827	0.26089		-1.1384	-1.35146	-0.21306		0	0	0		-1.43945	-1.44064	-0.00119		0	0	0		0.912647	0.969669	0.057022		-2.61436	-2.57558	0.03878		0	0.379339	0.379339
GLU	40	0.235934	0.153712	-0.082222		-1.29289	-1.2488	0.04409		-0.716029	-0.768267	-0.052238		-1.13758	-1.08536	0.05222		-0.0365231	-0.0848136	-0.0482905		1.84932	1.75475	-0.09457		-1.3186	-1.25344	0.06516		0.00364989	0	-0.00364989
VAL	41	-1.36485	-1.0555	0.30935		-0.716029	-0.768267	-0.052238		0	0	0		-1.16556	-1.01979	0.14577		0	0	0		0.879053	0.823162	-0.055891		-2.06355	-1.77994	0.28361		0.0128401	0.000932125	-0.011908
ILE	42	-1.89501	-1.59612	0.29889		-1.329	-1.329	0		0	0	0		-1.66057	-1.48977	0.1708		0	0	0		1.43873	1.36699	-0.07174		-2.73844	-2.4014	0.33704		0.0427668	0.00165139	-0.0411154
ASP	43	-0.0148552	-0.420308	-0.405453		-0.482158	-0.934045	-0.451887		-2.08439	-2.09372	-0.00933		-1.47948	-1.31765	0.16183		-0.190396	-0.104419	0.085977		3.76403	3.38681	-0.37722		-1.43338	-1.23939	0.19399		0.000791443	1.94483e-06	-0.000789498
LEU	44	-0.927445	-1.12483	-0.197385		-0.6975	-0.652978	0.044522		0	0	0		-1.55195	-1.71926	-0.16731		0	0	0		1.44052	1.58475	0.14423		-2.61352	-2.89415	-0.28063		0	0	0
LYS	45	0.36283	0.447218	0.084388		-0.839115	-0.917872	-0.078757		-0.879	-0.879	0		-0.622122	-0.622096	2.6e-05		-0.067433	-0.0571478	0.0102852		0.957203	1.08118	0.123977		-0.788879	-0.700203	0.088676		5.09045e-05	0.00316244	0.00311154
GLN	46	1.44608	1.33332	-0.11276		0	0	0		-0.446859	-0.431033	0.015826		-0.581779	-0.626909	-0.04513		0	0	0		1.08157	1.11819	0.03662		-0.678249	-0.749276	-0.071027		0.00325843	0.0159152	0.0126568
ASN	47	1.12345	1.26795	0.1445		-0.453065	-0.332977	0.120088		0	-0.570101	-0.570101		-0.989281	-1.16701	-0.177729		0	0	0		1.72964	2.13757	0.40793		-1.13075	-1.18574	-0.05499		0.0114955	0.0180227	0.0065272
PRO	48	-0.739861	-1.32235	-0.582489		-0.436947	-1.03165	-0.594703		0	0	0		-0.599682	-0.622696	-0.023014		0	0	0		0.483812	0.513074	0.029262		-0.806197	-0.830133	-0.023936		0.0104175	0.0286912	0.0182737
ARG	49	1.09892	1.27799	0.17907		0	0	0		0	0	0		-0.811214	-0.812704	-0.00149		-0.084737	-0.0469174	0.0378196		1.27348	1.38988	0.1164		-0.955927	-0.919735	0.036192		0	0.00443225	0.00443225
LEU	50	-0.708777	-1.21662	-0.507843		-0.687466	-1.1773	-0.489834		0	0	0		-1.49857	-1.4219	0.07667		0	0	0		1.65886	1.51506	-0.1438		-2.33886	-2.19483	0.14403		0.0170146	0.00792842	-0.00908618
ALA	51	0.608058	0.314443	-0.293615		0	0	0		0	0	0		-0.71833	-0.805295	-0.086965		0	0	0		1.21828	1.406	0.18772		-0.911435	-1.01912	-0.107685		0	0	0
LYS	52	1.45162	2.36018	0.90856		0	-0.195323	-0.195323		-0.436947	-0.873831	-0.436884		-0.375028	-0.473353	-0.098325		-0.00129353	0.014944	0.0162375		0.83289	1.2679	0.43501		-0.508348	-0.514614	-0.006266		0.000895581	0	-0.000895581
GLU	53	0.901522	0.875197	-0.026325		0	-0.229728	-0.229728		0	0	0		-0.474805	-0.497062	-0.022257		-0.101219	-0.108061	-0.006842		0.678493	0.728274	0.049781		-0.690381	-0.69989	-0.009509		0	0	0
H1S	54	1.12074	1.59866	0.47792		-0.282623	-0.537967	-0.255344		-0.202648	-0.56285	-0.360202		-1.22	-1.08287	0.13713		0	0	0		1.85366	1.84114	-0.01252		-1.33571	-1.09297	0.24274		0.0196537	0	-0.0196537
SER	55	1.7244	2.5492	0.8248		0	-0.229728	-0.229728		0	0	0		-0.233246	-0.290061	-0.056815		0	0	0		0.669733	0.763535	0.093802		-0.0974882	-0.156601	-0.0591128		0	0	0
ILE	56	0.725144	0.254038	-0.471106		0	0	0		0	0	0		-0.394715	-0.794482	-0.399767		0	0	0		0.345013	0.264748	-0.080265		-0.68237	-1.61998	-0.93761		0.0506095	0	-0.0506095
VAL	57	1.0256	1.35187	0.32627		0	0	0		0	0	0		-0.660469	-0.486118	0.174351		0	0	0		1.09895	1.07457	-0.02438		-0.834422	-0.481461	0.352961		0.113617	0	-0.113617
ALA	58	0.592751	1.70548	1.11273		-1.01624	0	1.01624		0	0	0		-0.637905	-0.341754	0.296151		0	0	0		1.10161	0.633888	-0.467722		-0.656257	-0.357525	0.298732		0.000631289	0.00032214	-0.000309149
ILE	59	-0.338401	0.602783	0.941184		-0.6975	-0.243104	0.454396		0	0	0		-1.50732	-0.761916	0.745404		0	0	0		1.32943	0.897021	-0.432409		-2.46946	-1.10867	1.36079		0.0212813	0	-0.0212813
PRO	60	-1.31003	-0.746085	0.563945		-0.827918	-0.717365	0.110553		0	0	0		-0.711734	-0.538675	0.173059		0	0	0		0.618804	0.60466	-0.014144		-0.949147	-0.659709	0.289438		0	0.00032214	0.00032214
THR	61	1.36148	1.54734	0.18586		-0.375127	0	0.375127		-0.6315	0	0.6315		-0.898919	-0.538978	0.359941		0	0	0		2.00089	1.27836	-0.72253		-0.720885	-0.454655	0.26623		0.0209657	0	-0.0209657
LEU	62	-0.326036	-0.168302	0.157734		0	-0.243104	-0.243104		0	0	0		-1.68306	-1.17276	0.5103		0	0	0		1.80994	1.25155	-0.55839		-2.78535	-1.85122	0.93413		0.0265347	0.00385633	-0.0226784
VAL	63	-0.626421	0.543368	1.16979		-0.6975	0	0.6975		0	0	0		-1.37227	-1.16891	0.20336		0	0	0		1.52062	1.6083	0.08768		-2.12605	-1.76681	0.35924		0.0940706	0.0806758	-0.0133948
ARG	64	1.25148	0.60267	-0.64881		0	-0.649393	-0.649393		-0.827918	-0.717365	0.110553		-0.569307	-0.731992	-0.162685		0.0235269	0.0142895	-0.0092374		1.07966	1.25981	0.18015		-0.593414	-0.767752	-0.174338		0	0	0
GLU	65	1.09831	1.26031	0.162		0	0	0		0	0	0		-0.464102	-0.32004	0.144062		-0.106035	-0.149863	-0.043828		0.797407	0.715437	-0.08197		-0.657133	-0.346485	0.310648		0	0	0
LEU	66	-1.92597	-1.82435	0.10162		0	0	0		0	0	0		-1.67355	-1.832	-0.15845		0	0	0		1.18517	1.51771	0.33254		-3.21049	-3.39915	-0.18866		0	0.0357728	0.0357728
PRO	67	-0.893938	-1.04039	-0.146452		-0.6975	-0.935363	-0.237863		0	0	0		-0.956944	-1.02992	-0.072976		0	0	0		1.36	1.36	0		-1.46288	-1.55452	-0.09164		0	0.000445969	0.000445969
VAL	68	0.772822	1.47109	0.698268		-0.558067	-0.435997	0.12207		0	0	0		-0.541575	-0.734765	-0.19319		0	0	0		0.986253	1.23845	0.252197		-0.517825	-0.773942	-0.256117		0	0.0127257	0.0127257
PRO	69	-0.124526	-1.09063	-0.966104		0	-0.262043	-0.262043		0	0	0		-0.91717	-0.902806	0.014364		0	0	0		0.880531	0.76	-0.120531		-1.36666	-1.29992	0.06674		0	0.00100611	0.00100611
ILE	70	-1.73099	-2.39734	-0.66635		-0.697016	-0.972203	-0.275187		0	0	0		-1.97386	-1.98382	-0.00996		0	0	0		1.81668	1.52	-0.29668		-3.39343	-3.41613	-0.0227		0.0902735	0.0129286	-0.0773449
ARG	71	-0.393302	0.287755	0.681057		-1.329	-1.29688	0.03212		0	-0.649393	-0.649393		-1.22685	-1.68964	-0.46279		0.0380142	0.0732502	0.035236		1.50398	2.3712	0.86722		-1.51797	-1.71215	-0.19418		0.00232665	0.0647244	0.0623978
LYS	72	-0.351747	0.0716308	0.423378		-1.18957	-1.00617	0.1834		0	0	0		-0.867337	-0.71119	0.156147		-0.00982309	-0.0220458	-0.0122227		1.08296	0.980457	-0.102503		-1.16047	-0.875483	0.284987		0	0.00423302	0.00423302
ILE	73	-1.35776	-1.35754	0.00022		-0.662017	-0.773536	-0.111519		0	0	0		-1.7297	-1.59059	0.13911		0	0	0		1.55263	1.30001	-0.25262		-2.95374	-2.67977	0.27397		0.0430864	0.0163006	-0.0267858
ILE	74	-2.66662	-2.04813	0.61849		-1.30413	-1.29622	0.00791		0	0	0		-1.9716	-1.70678	0.26482		0	0	0		1.52	1.38055	-0.13945		-3.38829	-2.88641	0.50188		0.0954898	0.0436966	-0.0517932
GLY	75	0.44837	0.100102	-0.348268		-1.263	-1.58726	-0.32426		0	0	0		-0.66237	-0.573187	0.089183		0	0	0		1.26856	1.08488	-0.18368		-0.589271	-0.519166	0.070105		0	0.000386951	0.000386951
ASP	76	-0.245222	0.0289138	0.274136		-1.49762	-1.40554	0.09208		-0.426856	0	0.426856		-0.901468	-0.533743	0.367725		-0.288744	-0.0717787	0.216965		1.82369	0.951252	-0.872438		-0.93417	-0.532576	0.401594		4.02037e-07	0	-4.02037e-07
LEU	77	-2.49968	-2.4201	0.07958		-1.13694	-1.29065	-0.15371		0	0	0		-1.91935	-1.76363	0.15572		0	0	0		1.52	1.35971	-0.16029		-3.26929	-3.03143	0.23786		0	0	0
SER	78	2.21322	0.905376	-1.30784		-0.607111	-0.662966	-0.055855		0	-0.604444	-0.604444		-0.873536	-0.673295	0.200241		0	0	0		1.72811	1.36399	-0.36412		-0.669924	-0.476586	0.193338		0	0.006315	0.006315
ASP	79	0.546698	1.22504	0.678342		-1.26014	-1.18339	0.07675		0	0	0		-0.49567	-0.411094	0.084576		-0.0410143	-0.268192	-0.227178		0.808135	1.13089	0.322755		-0.541865	-0.556403	-0.014538		0	0	0
LYS	80	2.10811	2.54973	0.44162		-0.405242	-0.186754	0.218488		-0.426856	-0.794576	-0.36772		-0.607089	-0.402277	0.204812		-0.26958	-0.30242	-0.03284		1.32814	0.872298	-0.455842		-0.840432	-0.497281	0.343151		4.02037e-07	0	-4.02037e-07
GLU	81	0.999975	1.98645	0.986475		-0.498374	-0.3345	0.163874		-1.14971	-1.46256	-0.31285		-1.14566	-1.0889	0.05676		-0.260201	-0.0621109	0.19809		2.24983	2.66165	0.41182		-1.40765	-1.19443	0.21322		0.0241515	0.351342	0.32719
GLN	82	1.60063	1.92082	0.32019		0	-0.551074	-0.551074		-0.628641	0	0.628641		-0.553719	-0.483793	0.069926		0	0	0		1.09124	0.888712	-0.202528		-0.53176	-0.450944	0.080816		0.00492175	0	-0.00492175
VAL	83	0.0656332	-1.1314	-1.19703		-0.583571	0	0.583571		0	0	0		-1.25084	-1.31828	-0.06744		0	0	0		1.26335	1.1183	-0.14505		-2.03339	-2.29586	-0.26247		0.00127891	0	-0.00127891
LEU	84	-1.87524	-1.67599	0.19925		-0.474924	-1.23221	-0.757286		0	0	0		-1.92047	-1.45394	0.46653		0	0	0		1.30088	1.25426	-0.04662		-3.48943	-2.40238	1.08705		0	0	0
VAL	85	1.62952	-0.42573	-2.05525		0	0	0		0	0	0		-0.728032	-1.23256	-0.504528		0	0	0		1.17423	1.0922	-0.08203		-0.967362	-2.09953	-1.13217		0.352676	0.0755727	-0.277103
ASN	86	1.29141	0.300843	-0.990567		-0.982861	-1.26509	-0.282229		-0.512029	0	0.512029		-1.50985	-1.08851	0.42134		0	0	0		2.70067	1.79235	-0.90832		-1.34025	-1.12652	0.21373		0.60647	0.00576403	-0.600706
LEU	87	-1.80414	-0.890968	0.913172		-0.564754	0	0.564754		0	0	0		-2.00783	-1.6134	0.39443		0	0	0		1.6628	1.23484	-0.42796		-3.48943	-2.91943	0.57		0.00796961	0.00603099	-0.00193862
LYS	88	-0.0521706	0.0248398	0.0770104		-1.28053	-1.14377	0.13676		-0.549915	0	0.549915		-1.49107	-0.965541	0.525529		-0.281398	-0.0233161	0.258082		2.33684	1.36382	-0.97302		-1.9505	-1.1289	0.8216		0.0018957	0.000304309	-0.00159139
MET	89	0.326787	-0.176775	-0.503562		0	0	0		0	0	0		-1.54817	-1.3696	0.17857		0	0	0		1.30048	0.896929	-0.403551		-2.32735	-2.08621	0.24114		0	0.000526546	0.000526546
ASP	90	0.352527	1.66363	1.3111		-0.619312	-0.290586	0.328726		-0.920665	0	0.920665		-1.16538	-0.677455	0.487925		-0.797092	-0.13977	0.657322		2.912	1.77893	-1.13307		-1.08717	-0.617657	0.469513		0.00223304	0	-0.00223304
MET	91	0.779815	0.738797	-0.041018		0	0	0		0	0	0		-0.618222	-0.486692	0.13153		0	0	0		0.356205	0.35242	-0.003785		-0.846459	-0.712019	0.13444		0	0.00044897	0.00044897
GLU	92	1.23308	0.20806	-1.02502		0	-0.290586	-0.290586		0	0	0		-0.230561	-0.0699469	0.160614		-0.188204	0.0574347	0.245639		1.36478	0.211647	-1.15313		-0.211471	-0.0541345	0.157336		0	0	0
		-6.52509	-1.60772	4.91737		-64.2479	-64.8894	-0.641487		-18.3954	-19.5155	-1.1201		-97.3175	-91.7275	5.58994		-4.17893	-2.85267	1.32627		124.044	116.802	-7.24245		-134.402	-125.52	8.88158
