# Supplementary material for: The conformational landscape of fold-switcher KaiB is tuned to the circadian rhythm timescale
Source: Proc Natl Acad Sci U S A. 2024 Oct 30;121(45):e2412293121. doi: 10.1073/pnas.2412293121 (PMC11551320; doi:10.1073/pnas.2412293121)
Supplement: Supplementary file 3 — Dataset S02 (XLSX) [file pnas.2412293121.sd02.xlsx]

## Sheet: Sheet1
Assi	rex_25C	rex_err_25C	rex_35C	rex_err_35C	Exchange regime
M03	1.34	0.09	1.28	0.11	NSIG
G04	0.96	0.07	0.79	0.07	NSIG
R05	3.34	0.08	3.52	0.06	NSIG
R06	17.21	0.28	41.72	2.72	SLOW
L07	1.96	0.11	2.71	0.11	SLOW
V08	5.06	0.17	4.48	0.13	NSIG
L09	1.48	0.12	1.98	0.08	SLOW
Y10	2.76	0.2	4	0.19	SLOW
V11	18.94	0.42	26.65	1.03	SLOW
A12	23.03	0.9	38.03	2.77	SLOW
G13	7.85	0.1	10.81	0.11	SLOW
Q14	30.48	2.22	36.51	7.59	NSIG
T15	1.86	0.17	2.11	0.21	NSIG
K17	9.05	0.2	15	0.37	SLOW
S18	21.54	0.86	31.94	2.58	SLOW
L19	16.45	0.23	26.28	0.17	SLOW
A20	0.08	0.15	0.08	0.07	NSIG
A21	1.2	0.13	2.17	0.04	SLOW
I22	0.61	0.11	0.43	0.14	NSIG
N24	2.12	0.12	2.93	0.05	SLOW
L25	7.45	0.2	9.82	0.15	SLOW
R26	0.89	0.07	1.19	0.05	SLOW
R27	1.65	0.05	2.57	0.09	SLOW
I28	0.94	0.18	1.38	0.27	NSIG
E30	3.85	0.1	5.24	0.06	SLOW
E31	1.26	0.09	1.61	0.06	SLOW
L33	0.37	0.12	0.36	0.07	NSIG
G35	1.34	0.22	1.27	0.11	NSIG
Y37	3.6	0.18	4.4	0.12	SLOW
V39	2.01	0.09	2.4	0.05	SLOW
E40	1.96	0.08	2.31	0.06	SLOW
I42	2.16	0.13	2.85	0.08	SLOW
D43	2.87	0.06	4.72	0.08	SLOW
L44	1.83	0.27	1.94	0.13	NSIG
K45	1.64	0.1	1.95	0.06	NSIG
Q46	1.41	0.07	1.26	0.1	NSIG
N47	5.39	0.15	6.15	0.17	SLOW
R49	0.58	0.09	0.77	0.09	NSIG
L50	2.87	0.12	3.9	0.07	SLOW
A51	2.35	0.12	2.99	0.06	SLOW
K52	3.67	0.15	3.03	0.15	NSIG
I56	1.13	0.09	2.36	0.05	SLOW
V57	2.25	0.09	5.01	0.07	SLOW
A58	6.76	0.26	10.57	0.21	SLOW
L62	11.72	0.27	12.19	0.19	NSIG
V63	33.2	8.98	47.25	11.68	NSIG
R64	6	0.22	6.27	0.17	NSIG
E65	9.08	0.2	10	0.15	SLOW
L66	3.31	0.07	3.12	0.06	NSIG
V68	7.4	0.34	8.43	0.59	NSIG
I70	21.51	0.9	30.71	1.51	SLOW
K72	2.32	0.1	1.48	0.1	FAST
I73	6.27	0.17	9	0.3	SLOW
G75	9.27	0.14	12.08	0.13	SLOW
D76	14.49	0.22	21.4	0.34	SLOW
D79	9.23	0.32	10.54	0.25	SLOW
K80	11.94	0.39	12.5	0.4	NSIG
E81	9.52	0.33	9.41	0.34	NSIG
L84	20.04	1.32	43.77	8.51	NSIG
N86	23.86	2.59	29.1	6.76	NSIG
L87	9.42	0.24	12.72	0.18	SLOW
K88	18.32	0.63	26.35	1.17	SLOW
M89	1.99	0.1	1.09	0.06	FAST
D90	24.74	0.6	23.08	0.32	NSIG
M91	4.56	0.14	6.45	0.11	SLOW
E92	3.72	0.1	3.91	0.03	NSIG
