# Supplementary material for: The conformational landscape of fold-switcher KaiB is tuned to the circadian rhythm timescale
Source: Proc Natl Acad Sci U S A. 2024 Oct 30;121(45):e2412293121. doi: 10.1073/pnas.2412293121 (PMC11551320; doi:10.1073/pnas.2412293121)
Supplement: Supplementary file 4 — Dataset S03 (XLSX) [file pnas.2412293121.sd03.xlsx]

## Sheet: may15_thermo
	20˚C	4˚C	dG‡ 20˚C	dG‡ 4˚C			Fraction 20C	Fraction 4C		ddG 20 C	(make Ground 20˚C 0)	ddG 4C	dG 4C + offset
kac	7.3	1.1	15.9262	16.0637		Enigma	0.06216	0.01424		1.61165	1.44744	2.33189	3.33189
kca	22	0.3	15.2862	16.7763		Ground	0.75348	0.19313		0.16421	0	0.901883	1.90188
kab	17.1	18	15.4323	14.5307		PD	0.0252	0.68263		2.13544	1.97123	0.209403	1.2094
kba	210	238	13.9773	13.1146		FS	0.16	0.11		1.06315	0.898944	1.2106	2.2106
kcd	2.5e-05	2.86497e-07	23.2269	24.3788
kdc	0.000102778	7.22337e-06	22.4068	22.6087
KbT/h	6105130000000	5771740000000	2.08366e+10
R	0.00198		2.08366e+10		(calculate populations to double check)
			1		boltzmann	population	boltzmann	population
coordinate	dG 20˚C	dG 4˚C	4_20 offset		20C	20C	4C	4C
0	1.44744	2.33189	3.33189	Enigma	0.0824972	0.0621078	0.00229968	0.01424
1	1.44744	2.33189	3.33189
1.5	15.4323	14.5307	15.5307
2	0	0.901883	1.90188	Ground	1	0.752848	0.0311893	0.19313
3	0	0.901883	1.90188
3.5	15.9262	16.0637	17.0637
4	1.97123	0.209403	1.2094	PD	0.0334448	0.0251788	0.110241	0.68263
5	1.97123	0.209403	1.2094
5.5	25.1982
6	0.898944	1.2106	2.2106	FS	0.212348	0.159866	0.0177643	0.11
7	0.898944	1.2106	2.2106
